# Supplementary material for: Microparasites and Placental Invasiveness in Eutherian Mammals
Source: PLoS One. 2015 Jul 13;10(7):e0132563. doi: 10.1371/journal.pone.0132563 (PMC4500545; doi:10.1371/journal.pone.0132563)
Supplement: S1 Data — (XLSX) [file pone.0132563.s001.xlsx]

## Sheet: Capellini et al_PONE_DATA
Species	Virus	Bacteria	Protozoa	CitationCount	Invasiveness
Aepyceros_melampus	12	5	1	176	Epitheliochorial
Ailurus_fulgens	1	0	0	80	Endotheliochorial
Alouatta_seniculus	4	1	14	158	Hemochorial
Antidorcas_marsupialis	2	1	2	81	Epitheliochorial
Antilocapra_americana	8	4	1	173	Epitheliochorial
Arctictis_binturong	1	0	0	103	Endotheliochorial
Arctocephalus_pusillus	0	2	0	422	Endotheliochorial
Ateles_fusciceps	0	0	3	18	Hemochorial
Ateles_geoffroyi	1	0	3	261	Hemochorial
Axis_axis	2	1	2	171	Epitheliochorial
Boselaphus_tragocamelus	0	0	0	59	Epitheliochorial
Budorcas_taxicolor	0	0	0	31	Epitheliochorial
Callimico_goeldii	0	0	1	170	Hemochorial
Callithrix_jacchus	2	0	3	1766	Hemochorial
Callorhinus_ursinus	5	2	1	1231	Endotheliochorial
Camelus_dromedarius	0	0	1	685	Epitheliochorial
Canis_adustus	5	0	0	104	Endotheliochorial
Canis_lupus	5	5	7	5315	Endotheliochorial
Capra_hircus	0	0	0	661	Epitheliochorial
Capra_ibex	6	7	4	145	Epitheliochorial
Capreolus_capreolus	18	9	1	810	Epitheliochorial
Cebus_albifrons	0	0	6	95	Hemochorial
Cebus_apella	1	0	8	1250	Hemochorial
Cephalophus_monticola	0	0	0	53	Epitheliochorial
Ceratotherium_simum	11	2	3	119	Epitheliochorial
Cercocebus_torquatus	2	0	3	93	Hemochorial
Cercopithecus_cephus	2	0	5	14	Hemochorial
Cercopithecus_lhoesti	0	0	1	23	Hemochorial
Cercopithecus_mitis	3	0	14	98	Hemochorial
Cervus_elaphus	40	20	4	1803	Epitheliochorial
Cervus_nippon	4	6	1	420	Epitheliochorial
Cervus_unicolor	7	2	1	111	Epitheliochorial
Chlorocebus_aethiops	12	4	11	736	Hemochorial
Colobus_angolensis	0	0	3	26	Hemochorial
Colobus_guereza	5	0	3	111	Hemochorial
Colobus_polykomos	1	0	0	32	Hemochorial
Connochaetes_taurinus	13	2	1	114	Epitheliochorial
Crocuta_crocuta	3	2	2	1194	Hemochorial
Dama_dama	15	10	4	462	Epitheliochorial
Damaliscus_lunatus	11	3	0	36	Epitheliochorial
Daubentonia_madagascariensis	0	0	0	95	Epitheliochorial
Diceros_bicornis	11	3	2	186	Epitheliochorial
Enhydra_lutris	2	2	2	1143	Endotheliochorial
Equus_asinus	0	0	0	180	Epitheliochorial
Equus_grevyi	0	1	0	40	Epitheliochorial
Equus_zebra	4	2	1	56	Epitheliochorial
Erythrocebus_patas	4	2	3	247	Hemochorial
Eulemur_fulvus	0	4	2	180	Epitheliochorial
Felis_silvestris	9	2	6	258	Endotheliochorial
Galago_senegalensis	2	1	0	218	Epitheliochorial
Galagoides_demidoff	0	0	2	28	Epitheliochorial
Gazella_granti	0	1	0	33	Epitheliochorial
Gazella_soemmerringii	0	0	0	7	Epitheliochorial
Gazella_spekei	0	0	0	11	Epitheliochorial
Gazella_thomsonii	0	1	0	51	Epitheliochorial
Giraffa_camelopardalis	6	2	3	111	Epitheliochorial
Gorilla_gorilla	8	9	17	712	Hemochorial
Gulo_gulo	1	0	0	385	Endotheliochorial
Hippopotamus_amphibius	1	1	0	84	Epitheliochorial
Hippotragus_equinus	2	0	0	51	Epitheliochorial
Hippotragus_niger	7	1	2	54	Epitheliochorial
Hydrurga_leptonyx	2	0	1	67	Endotheliochorial
Hylobates_lar	1	0	3	217	Hemochorial
Hylobates_moloch	0	0	1	57	Hemochorial
Indri_indri	0	4	0	34	Epitheliochorial
Kobus_ellipsiprymnus	10	2	0	38	Epitheliochorial
Lagothrix_lagotricha	0	0	2	29	Hemochorial
Lama_glama	1	0	0	181	Epitheliochorial
Lama_guanicoe	8	1	0	93	Epitheliochorial
Lama_pacos	0	0	0	106	Epitheliochorial
Lemur_catta	0	9	0	496	Epitheliochorial
Leontopithecus_rosalia	0	0	1	230	Hemochorial
Leptonychotes_weddellii	7	1	0	172	Endotheliochorial
Lobodon_carcinophagus	7	0	0	69	Endotheliochorial
Lynx_canadensis	0	0	1	120	Endotheliochorial
Macaca_arctoides	2	0	0	394	Hemochorial
Macaca_fascicularis	6	0	10	2389	Hemochorial
Macaca_mulatta	22	1	3	4623	Hemochorial
Macaca_nemestrina	3	0	7	830	Hemochorial
Macaca_nigra	1	0	1	125	Hemochorial
Madoqua_kirkii	0	0	0	22	Epitheliochorial
Mandrillus_sphinx	3	0	5	147	Hemochorial
Microcebus_murinus	0	0	0	346	Epitheliochorial
Miopithecus_talapoin	2	0	2	33	Hemochorial
Muntiacus_muntjak	0	0	0	90	Epitheliochorial
Mustela_putorius	4	5	4	1997	Endotheliochorial
Mustela_vison	6	6	5	3700	Endotheliochorial
Naemorhedus_crispus	3	12	1	1	Epitheliochorial
Nasua_narica	3	1	0	185	Endotheliochorial
Nycticebus_coucang	1	0	2	131	Epitheliochorial
Odobenus_rosmarus	4	2	0	779	Endotheliochorial
Odocoileus_virginianus	17	17	10	1516	Epitheliochorial
Oreotragus_oreotragus	1	0	0	18	Epitheliochorial
Oryx_gazella	2	1	0	48	Epitheliochorial
Otocyon_megalotis	4	0	0	131	Endotheliochorial
Otolemur_crassicaudatus	1	0	1	166	Epitheliochorial
Ovis_aries	9	6	0	688	Epitheliochorial
Ovis_canadensis	10	32	3	363	Epitheliochorial
Ovis_dalli	2	0	0	62	Epitheliochorial
Pan_paniscus	1	0	0	563	Hemochorial
Pan_troglodytes	20	5	18	1888	Hemochorial
Panthera_leo	12	3	6	2066	Endotheliochorial
Panthera_tigris	5	1	2	2032	Endotheliochorial
Papio_hamadryas	1	1	4	553	Hemochorial
Pithecia_pithecia	3	1	3	99	Hemochorial
Pongo_pygmaeus	15	1	7	505	Hemochorial
Potamochoerus_porcus	1	0	0	21	Epitheliochorial
Procyon_lotor	12	7	9	2726	Endotheliochorial
Propithecus_verreauxi	0	3	1	173	Epitheliochorial
Rangifer_tarandus	3	1	2	984	Epitheliochorial
Raphicerus_campestris	1	0	0	29	Epitheliochorial
Rhinoceros_unicornis	0	0	0	83	Epitheliochorial
Saguinus_fuscicollis	0	0	4	213	Hemochorial
Saguinus_geoffroyi	2	5	5	37	Hemochorial
Saguinus_nigricollis	0	0	2	13	Hemochorial
Saguinus_oedipus	1	0	2	451	Hemochorial
Saimiri_sciureus	3	0	8	987	Hemochorial
Semnopithecus_entellus	6	1	3	473	Hemochorial
Spilogale_putorius	1	1	3	189	Endotheliochorial
Sus_scrofa	27	16	2	1471	Epitheliochorial
Syncerus_caffer	13	6	5	210	Epitheliochorial
Tapirus_indicus	0	0	0	17	Epitheliochorial
Tapirus_terrestris	0	0	0	54	Epitheliochorial
Tarsius_bancanus	0	0	0	51	Hemochorial
Taurotragus_oryx	9	4	1	87	Epitheliochorial
Taxidea_taxus	2	2	1	383	Endotheliochorial
Theropithecus_gelada	0	0	0	92	Hemochorial
Trachypithecus_obscurus	0	0	1	21	Hemochorial
Tragelaphus_angasii	5	0	0	28	Epitheliochorial
Tragelaphus_eurycerus	2	3	0	13	Epitheliochorial
Tragelaphus_spekii	0	0	0	21	Epitheliochorial
Tremarctos_ornatus	1	0	0	245	Endotheliochorial
Ursus_americanus	11	34	3	1917	Endotheliochorial
Ursus_arctos	19	28	2	3666	Endotheliochorial
Ursus_maritimus	5	1	2	1418	Endotheliochorial
Varecia_variegata	0	2	0	193	Epitheliochorial
Vulpes_vulpes	14	13	24	8701	Endotheliochorial
Zalophus_californianus	7	22	3	1246	Endotheliochorial
